# Supplementary material for: Hundreds of dual-stage antimalarial molecules discovered by a functional gametocyte screen
Source: Nat Commun. 2017 May 17;8:15160. doi: 10.1038/ncomms15160 (PMC5442318; doi:10.1038/ncomms15160)
Supplement: Supplementary Data 1 — Biological properties of the 405 TCAMS confirmed hits in the Pf FGAA screen [file ncomms15160-s2.xlsx]

## Sheet: Supp Data 1
Biological properties of the 405 TCAMS confirmed hits in the Pf FGAA screen
TCAMS ID	Gametocytes mean Pf FGAA IC50 (µM)	SD	HepG2 cells mean TOX50 (µM)	SD	Selectivity ratio	Gametocytes mean ATP inhibition at 2µM (%)	SD	Pf Asexual blood stages XC50 (µM) 1
TCMDC-123475	0.0139804	0.00261158	NA		NA	81.04	2.72943	0.272
TCMDC-123493	0.288287	0.0893319	1.79899	0.0292894	6.24028	63.825	1.16673	0.174
TCMDC-123605	1.73254	1.05666	9.22346	8.36104	5.32366	20.24	6.85894	0.957
TCMDC-123657	1.34886	0.197167	1.71802	0.0279711	1.27369	8.99	3.97394	0.16
TCMDC-123680	0.736463	0.0424163	4.2658	-	5.79228	86.435	1.50614	0.267
TCMDC-123691	1.47989	0.0583261	23.4485	0.76343	15.8448	95.655	1.492	0.927
TCMDC-123745	0.052554	0.0385432	NA		NA	49.035	1.50614	0.309
TCMDC-123754	1.15587	0.601572	2.32492	0.264404	2.0114	-2.55	4.83661	0.44
TCMDC-123767	0.162525	0.0577269	>100	-	>625	-5.49	0.268701	0.271
TCMDC-123786	1.54467	1.00885	14.1404	0.920268	9.15428	104.875	1.6617	1.048
TCMDC-123805	1.46235	0.60661	0.551873	0.0716811	0.377387	-0.54	1.11723	0.781
TCMDC-123811	1.57118	0.334042	94.4624	4.6122	60.1219	-1.98	8.03273	0.46
TCMDC-123865	0.584712	0.193634	52.4947	1.70911	89.7787	90.91	2.55973	0.146
TCMDC-123868	1.16489	0.236413	37.4383	2.61338	32.139	29.36	1.58392	1.063
TCMDC-123884	1.5412	0.279712	>100	-	>65	63.5	5.45886	0.934
TCMDC-123899	0.939551	0.966016	>100	-	>106.38	-0.595	0.799031	0.226
TCMDC-123915	3.34269	1.61403	5.43286	0.0884525	1.6253	2.56	9.74393	0.041
TCMDC-123993	0.728279	0.398904	32.2978	13.2782	44.3481	23.855	7.8701	0.659
TCMDC-123997	1.90661	0.407603	45.6926	9.59985	23.9654	90.58	2.33345	1.002
TCMDC-124011	0.0366055	0.00791822	11.3509	0.184804	310.086	87.64	0.296985	0.993
TCMDC-124083	1.08022	0.0381959	0.934244	0.0608015	0.864863	6.935	9.0439	0.51
TCMDC-124162	2.39557	0.471065	17.6836	5.9312	7.3818	20.5	13.4492	0.137
TCMDC-124172	0.877122	0.741337	21.6975	2.46757	24.7371	65.5	2.02233	0.712
TCMDC-124255	1.0027	0.172019	4.57088	0	4.55855	12.43	12.1905	0.718
TCMDC-124262	0.355064	0.016347	60.256	0	169.704	60.685	0.869741	1.05
TCMDC-124263	0.240416	0.0411586	NA		NA	65.115	5.81949	0.91
TCMDC-124286	1.79688	0.768051	4.89779	0	2.72572	51.9	19.1343	0.298
TCMDC-124311	1.43841	0.463197	25.7896	6.23661	17.9292	-39.73	79.8041	0.325
TCMDC-124315	1.12429	0.644637	37.646	3.06133	33.4844	3.055	2.0294	0.819
TCMDC-124316	1.1003	0.580394	41.9635	6.80236	38.1382	0.495	3.25976	0.98
TCMDC-124436	0.12903	0.00890776	>100	-	>769.23	100.64	0.59397	0.398
TCMDC-124453	0.0960091	0.0364087	>100	-	>1,000	81.87	1.55563	0.679
TCMDC-124514	1.24674	0.686204	>100	-	>80	17.03	2.71529	0.191
TCMDC-124533	1.15548	0.155024	6.24107	0.304725	5.40129	-45.185	28.56	0.469
TCMDC-124542	0.771609	0.299002	36.3078	0	47.0547	30.31	9.78636	0.399
TCMDC-124550	0.0322638	0.00990165	NA		NA	56.695	12.9754	0.579
TCMDC-124559	0.342639	0.291245	50.1187	-	146.273	8.945	6.45588	1.319
TCMDC-124602	0.241669	0.0652509	>100	-	>416.67	12.155	4.84368	0.663
TCMDC-124617	0.718118	0.33801	4.36632	0.142157	6.08022	-8.615	0.0919239	1.505
TCMDC-124677	1.46757	1.09584	4.89779	0	3.33735	-0.79	8.76812	0.843
TCMDC-124787	2.1212	1.14522	28.848	0.939224	13.5998	-6.61	16.4897	0.746
TCMDC-124799	0.962371	0.239678	3.63078	0	3.77274	25.78	9.74393	0.371
TCMDC-124805	0.155216	0.0508147	27.0511	11.9222	174.28	93.11	0.325269	0.166
TCMDC-124811	7.05335	3.02064	25.7312	1.67461	3.64809	42.905	5.43765	1.242
TCMDC-124851	1.7437	0.886584	11.493	10.0803	6.59118	17.94	0.169706	1.097
TCMDC-124940	1.30291	0.414649	>100	-	>76.92	0.055	0.431335	0.618
TCMDC-124958	1.07614	0.320482	11.8921	0.474092	11.0507	-9.005	4.32042	0.135
TCMDC-125004	4.54918	1.30535	25.1455	1.63649	5.52748	91.77	0.608112	0.802
TCMDC-125142	1.11246	0.225773	4.07488	0.132669	3.66295	39.31	11.5117	1.189
TCMDC-125149	1.30666	0.790223	>100	-	>76.34	5.515	7.03571	0.974
TCMDC-125237	1.86688	0.816209	10.5989	0.517498	5.67732	-1.505	1.37886	0.752
TCMDC-125247	0.492414	0.314666	89.1251	-	180.996	22.13	1.86676	0.263
TCMDC-125345	0.357893	0.057499	39.8213	1.29649	111.266	39.52	3.98808	0.561
TCMDC-125420	0.207381	0.0055555	6.18067	0.602833	29.8034	86.62	3.18198	0.453
TCMDC-125421	0.324783	0.0336572	13.0394	0.636661	40.1482	76.15	1.49907	0.302
TCMDC-125432	1.06628	0.595943	29.2226	2.37635	27.4061	-8.565	10.8824	0.83
TCMDC-125487	0.0280348	0.00629119	>100	-	>3,333.33	74.71	3.64867	0.603
TCMDC-125521	0.0271152	0.00777663	>100	-	>3,333.33	85.73	2.53144	0.775
TCMDC-125522	0.0831567	0.0123524	3.46737	-	41.6968	64.785	0.586899	0.768
TCMDC-125531	2.73382	0.0732358	9.77237	-	3.57462	56.02	11.2289	0.214
TCMDC-125539	0.136088	0.00792703	>100	-	>714.29	69.675	5.59321	0.734
TCMDC-125540	0.0543374	0.0182727	58.3068	4.74144	1073.05	71.05	6.22254	0.56
TCMDC-125559	1.14174	0.366701	12.7426	0.622169	11.1607	84.3	2.60215	0.892
TCMDC-125565	3.02812	0.519489	NA		NA	91.61	1.8809	0.646
TCMDC-125592	1.42907	0.592802	3.07133	0.791178	2.14919	-6.96	16.32	0.24
TCMDC-125701	1.13908	0.531171	1.60845	0.182923	1.41207	0.82	1.04652	0.359
TCMDC-125752	0.0152937	0.00259746	NA		NA	74.38	3.40825	0.721
TCMDC-125758	0.333681	0.0510736	4.95746	0.242052	14.8569	89.28	3.1537	1.088
TCMDC-125825	0.159164	0.106334	48.9909	1.59503	307.801	85.03	3.43654	0.728
TCMDC-125826	0.11669	0.0259026	>100	-	>833.33	84.445	0.360624	0.719
TCMDC-125835	0.674355	0.132175	1.56685	0.02551	2.32349	101.435	1.88798	0.165
TCMDC-125836	1.14128	1.08794	26.1413	3.81698	22.9053	7.23	17.4655	0.875
TCMDC-125849	1.82142	0.526223	2.23898	0.819393	1.22925	60	3.25269	0.145
TCMDC-125854	0.0273041	0.0114397	63.0957	-	2310.86	82.145	2.00111	0.752
TCMDC-131267	1.25659	0.384153	6.89873	3.1415	5.49005	51.195	1.98697	0.958
TCMDC-131268	10.9199	1.12581	13.1826	0	1.2072	64.17	5.44472	0.603
TCMDC-131270	0.578174	0.172948	2.12036	0.24114	3.66733	67.745	11.2076	0.58
TCMDC-131271	2.38021	1.03933	11.2232	0.3654	4.7152	14.57	11.3844	0.716
TCMDC-131272	0.828023	0.198352	5.53689	1.51328	6.68687	24.235	10.5147	0.825
TCMDC-131277	9.66089	1.75362	10.9677	0.357083	1.13527	53.83	0.59397	1.201
TCMDC-131281	2.14502	0.209093	4.62657	0.225896	2.15689	60.065	5.33866	1.067
TCMDC-131456	1.24907	0.333925	0.0654213	0.00531999	0.0523761	36.19	1.83848	0.314
TCMDC-131549	1.39345	0.435934	5.18834	0.0844715	3.72339	20.385	2.12839	1.166
TCMDC-131551	2.04752	0.188383	4.26693	0.138921	2.08395	51.33	1.21622	0.935
TCMDC-131560	0.723937	0.279892	2.0439	0.133019	2.82332	70.55	1.72534	0.56
TCMDC-131563	0.959581	0.640995	2.11363	0.034412	2.20266	21.395	6.32861	0.19
TCMDC-131564	0.716424	0.619927	4.27598	0.417059	5.9685	38.505	12.9754	0.241
TCMDC-131811	7.87456	1.67417	44.2302	3.59675	5.61685	49.815	0.629325	0.256
TCMDC-131816	2.61443	0.608563	43.1776	2.10818	16.5151	67.07	1.42836	0.567
TCMDC-131819	4.74885	0.713495	36.7307	0.598013	7.73464	65.315	15.1109	0.218
TCMDC-131821	2.51415	0.570274	13.9646	0.227358	5.55441	63.54	2.34759	0.399
TCMDC-132012	0.897545	0.5671	6.83957	0.111355	7.62031	19.39	1.62635	0.998
TCMDC-132044	1.29542	0.865188	7.96224	0.7766	6.14644	6.14	2.55973	0.903
TCMDC-132052	0.481066	0.555158	2.45731	0.159924	5.10805	35.74	17.7484	0.87
TCMDC-132053	1.09362	0.542946	1.23059	0.0400654	1.12525	-3.89	0.777817	0.148
TCMDC-132055	1.22087	0.181562	4.26693	0.138921	3.495	19.025	2.77893	0.934
TCMDC-132061	2.56488	0.78196	4.67859	0.152324	1.8241	13.615	6.21547	0.968
TCMDC-132064	2.05475	0.283199	4.67859	0.152324	2.27697	27.4	14.7785	1.113
TCMDC-132066	1.46216	0.392173	4.57088	0	3.12613	24.7	10.5217	0.727
TCMDC-132088	2.10154	1.17169	7.76453	0.252795	3.69468	76.885	1.54856	0.992
TCMDC-132093	1.02138	0.13689	3.89458	0.253463	3.81305	10.41	1.45664	0.608
TCMDC-132121	0.726786	0.193983	4.57712	0.889397	6.29775	7.455	1.43543	0.857
TCMDC-132174	2.10052	0.573475	13.0394	0.636661	6.20773	47.8	4.83661	1.12
TCMDC-132215	2.53742	0.676087	6.02719	0.196232	2.37533	9.62	3.45068	0.618
TCMDC-132217	1.28941	0.292472	5.49541	0	4.26196	18.025	1.97283	0.746
TCMDC-132219	2.62682	0.832663	5.12861	0	1.9524	-1.59	3.56382	0.325
TCMDC-132234	2.27389	0.0609149	5.83068	0.474144	2.56419	1.19	13.7744	0.59
TCMDC-132241	3.10049	0.302232	6.45825	0.210266	2.08298	3.92	0.410122	0.66
TCMDC-132243	1.82771	1.14412	5.3092	0.0864391	2.90484	16.13	4.07294	0.704
TCMDC-132248	1.9929	0.273528	5.88844	0	2.95471	20.6	6.98621	0.582
TCMDC-132251	2.70344	0.31073	7.1733	0.583325	2.6534	24.025	8.11051	0.773
TCMDC-132253	1.75492	0.475467	5.49687	0.178965	3.13225	-2.805	1.60513	0.23
TCMDC-132258	1.3916	0.0492059	5.31201	0.259363	3.81721	59.905	2.18496	0.195
TCMDC-132266	1.9462	0.260839	6.02719	0.196232	3.0969	7.115	7.62968	0.719
TCMDC-132301	0.442352	0.0562612	3.75862	0.0611942	8.4969	70.525	3.92444	1.285
TCMDC-132580	1.93813	0.314505	7.42096	0.482963	3.82893	1.45	0.735391	0.836
TCMDC-132598	1.35712	0.540577	20.4174	0	15.0446	51.315	1.43543	0.889
TCMDC-132809	0.465793	0.155825	14.7911	0	31.7546	36.475	2.59508	0.442
TCMDC-132811	0.8279	0.0776245	14.646	1.191	17.6906	-6.09	6.84479	0.261
TCMDC-132813	2.16032	0.923401	18.0854	2.64071	8.37159	13.485	3.3729	0.721
TCMDC-132814	1.02419	0.401386	8.31764	0	8.12122	6.105	14.3613	0.157
TCMDC-132838	1.28478	0.870411	6.099	0.297789	4.74714	-8.865	1.29401	0.604
TCMDC-132862	2.99616	1.03522	12.8825	-	4.29967	-0.18	12.0067	0.91
TCMDC-132864	1.71417	0.786694	12.3059	0.400654	7.17896	10.295	4.49013	1.027
TCMDC-132865	1.41046	1.0934	16.4292	3.71285	11.6481	-10.295	10.246	1.124
TCMDC-132870	1.52853	0.831879	14.2899	0.232654	9.34879	8.765	11.1511	1.152
TCMDC-132871	1.22	0.845346	6.60693	0	5.41553	0.88	0.79196	0.937
TCMDC-132872	1.78761	1.40701	8.81107	0.143453	4.92896	-15.41	0.777817	0.862
TCMDC-133142	2.17605	0.793977	3.09357	0.201333	1.42164	6.695	1.52028	0.749
TCMDC-133143	1.35575	0.320461	2.8848	0.0939224	2.12782	11.85	7.45291	0.87
TCMDC-133144	1.67307	0.0591585	4.62657	0.225896	2.76532	3.145	1.77484	0.927
TCMDC-133229	1.39584	0.599983	3.43336	0.279197	2.4597	-42.33	18.2716	0.119
TCMDC-133343	0.392717	0.416237	41.6869	-	106.15	57.725	3.38704	0.101
TCMDC-133556	2.4949	1.37631	3.98529	0.259367	1.59737	22.015	11.4198	0.308
TCMDC-133842	1.09388	0.586935	2.43965	0.356221	2.23027	4.015	3.41533	0.14
TCMDC-133882	1.2962	0.988395	4.07488	0.132669	3.14371	1.525	1.94454	0.145
TCMDC-133919	2.10502	0.311585	6.03998	0.589111	2.86931	3.615	9.3126	0.142
TCMDC-133924	1.70448	0.176636	3.93576	0.0640782	2.30906	11.89	1.3435	0.129
TCMDC-133940	1.88112	0.159993	4.7863	-	2.54439	-4.475	1.25158	0.142
TCMDC-133941	1.25666	0.29893	4.45116	0.792964	3.54205	-7.705	4.5467	0.153
TCMDC-134083	NA		13.8624	1.80055	NA	-1.315	0.982878	1.458
TCMDC-134085	0.747994	0.267255	7.16571	0.349871	9.5799	-6.2	4.41235	1.017
TCMDC-134098	1.19029	0.507033	8.13046	0.264709	6.83065	17.175	12.3107	0.533
TCMDC-134115	1.66967	1.45287	0.400748	0.064962	0.240017	20.18	6.6468	0.009
TCMDC-134292	0.656197	0.229668	11.8858	0.193513	18.1132	19.415	1.27986	0.843
TCMDC-134315	2.4544	2.50279	6.87586	1.00397	2.80145	71.385	7.07814	0.591
TCMDC-134435	1.30498	0.159263	5.12861	0	3.93003	-4.54	2.33345	0.914
TCMDC-134436	1.08083	0.354097	9.14188	0.891656	8.45817	-11.705	1.1243	0.993
TCMDC-134437	1.3675	0.461024	6.24107	0.304725	4.56385	7.5	0.537401	1.663
TCMDC-134438	0.59982	0.196402	6.53174	0.106343	10.8895	-9.355	3.04763	0.752
TCMDC-134439	1.37114	0.218516	11.5089	1.12253	8.39368	2.885	7.96909	1.388
TCMDC-134440	0.7074	0.211939	5.85231	0.854516	8.27299	-6.6	13.3077	1.252
TCMDC-134441	0.689259	0.16318	9.77496	0.31825	14.1818	-17.205	13.2724	1.243
TCMDC-134442	0.947736	0.522462	6.39321	0.519889	6.74578	-16.04	12.0208	1.034
TCMDC-134443	0.829114	0.551548	9.2998	1.65674	11.2165	-4.035	7.58726	0.564
TCMDC-134444	1.31969	0.21513	6.61394	0.430442	5.01172	0.985	5.96091	0.898
TCMDC-134445	1.01388	0.278899	6.16595	0	6.08157	-16.955	1.25158	0.856
TCMDC-134446	0.988068	0.397634	7.41507	0.241418	7.50461	-13.165	6.27204	1.157
TCMDC-134447	0.653881	0.152729	5.77882	0.750593	8.83773	-7.16	10.3238	1.178
TCMDC-134448	1.20136	0.677236	7.67412	0.124943	6.38784	-14.62	8.75398	1.155
TCMDC-134449	0.60412	0.198432	7.24436	0	11.9916	-20.165	1.78898	0.986
TCMDC-134483	1.6506	0.377568	16.2181	0	9.82558	-4.125	11.2076	0.608
TCMDC-134484	2.25827	0.683368	18.8677	1.5343	8.35492	-3.56	15.3301	1.181
TCMDC-134485	0.890474	0.359479	16.0335	0.261042	18.0056	2.16	4.05879	0.803
TCMDC-134486	1.55626	0.983245	8.18223	1.32635	5.25764	-14.11	6.36396	0.843
TCMDC-134563	1.26417	0.754195	6.16758	0.200802	4.87875	-20.825	10.2318	0.443
TCMDC-134683	1.4587	0.749335	0.672313	0.225498	0.460898	-0.605	6.22961	0.284
TCMDC-134684	2.26111	1.56402	1.92867	0.0941691	0.852978	22.135	7.37512	0.458
TCMDC-134690	1.30655	0.817067	1.90597	0.0620539	1.45878	15.06	9.97021	0.319
TCMDC-134835	1.84751	0.493912	3.24967	0.422089	1.75895	-27.53	2.07889	0.683
TCMDC-135052	0.737862	0.418831	4.7863	0	6.48671	-43.72	8.71156	0.738
TCMDC-135056	1.59592	0.319303	9.29873	0.686139	5.82655	-14.04	4.65276	1.046
TCMDC-135110	5.21936	4.05529	83.4474	26.7031	15.988	44.31	1.27279	0.898
TCMDC-135118	4.07066	1.93895	73.6762	10.7577	18.0993	42.55	1.06066	0.85
TCMDC-135229	3.14103	0.164387	21.4306	2.09025	6.82282	-6.335	5.56493	0.865
TCMDC-135234	1.34489	0.577701	18.7989	3.64975	13.978	46.715	0.72832	0.873
TCMDC-135243	0.354665	0.136634	NA		NA	53.53	0.381838	0.807
TCMDC-135244	0.0621955	0.0203761	>100	-	>1,666.67	87.21	3.91737	0.899
TCMDC-135281	0.448659	0.0515684	1.00239	0.0977681	2.23418	66.75	23.8578	0.871
TCMDC-135458	2.40882	0.716304	10.9764	0.714355	4.55676	-48.07	7.62261	0.766
TCMDC-135462	13.3035	11.5166	>100		>7.52	51.34	1.7112	0.016
TCMDC-135478	1.67399	0.268943	5.62341	-	3.35929	-9.54	0.268701	0.197
TCMDC-135497	1.41793	0.435588	2.29087	0	1.61564	6.5	3.63453	0.678
TCMDC-135499	1.41024	0.970259	4.31548	0.0702603	3.0601	-15.915	6.31446	0.789
TCMDC-135853	2.25934	1.79555	11.7873	3.77191	5.21713	76.41	1.03238	0.126
TCMDC-135867	5.86422	7.7401	4.36632	0.142157	0.744569	-0.41	1.78191	0.759
TCMDC-135917	0.717853	0.399305	21.1363	0.34412	29.4438	48.81	11.639	1.002
TCMDC-136152	1.70411	0.859099	10.9648	0	6.4343	-4.085	0.26163	0.828
TCMDC-136179	0.914252	0.424606	5.6249	0.183134	6.15247	-5.435	12.3673	1.046
TCMDC-136191	1.03076	0.467052	7.42096	0.482963	7.19954	-19.545	7.27613	0.783
TCMDC-136193	1.17571	0.684307	80.3579	1.30831	68.3485	-8.575	5.81949	0.941
TCMDC-136244	1.14955	0.860212	5.15038	0.668967	4.48034	-6.5	6.9155	0.982
TCMDC-136246	1.36223	1.19673	6.09577	0.0992454	4.47484	-16.905	1.98697	NA
TCMDC-136302	1.84333	0.224965	11.7828	1.01842	6.39213	3.27	4.92146	1.069
TCMDC-136456	1.53956	0.596587	3.85229	0.313264	2.5022	0.555	4.92853	0.895
TCMDC-136642	1.51041	0.717497	14.2899	0.232654	9.46093	21.11	0.565685	0.75
TCMDC-136658	1.46033	0.692631	26.8209	4.77808	18.3663	-1.42	9.1641	0.453
TCMDC-136727	1.402	0.660113	4.1698	0.135759	2.97419	13.255	21.7152	1.055
TCMDC-137239	1.85325	0.531774	5.0132	0.163218	2.70509	-13.425	8.1388	1.01
TCMDC-137259	1.32106	0.218653	1.64157	0.0801509	1.24262	81.19	2.47487	0.092
TCMDC-137281	0.402881	0.0946701	2.29087	0	5.68621	94.335	1.393	1.129
TCMDC-137282	0.202532	0.0890558	1.65959	0	8.19421	91.265	0.26163	0.648
TCMDC-137317	1.00672	0.146032	2.09151	0.136118	2.07755	88.24	0.212132	0.426
TCMDC-137319	0.887727	0.234807	1.86406	0.121315	2.09981	88.42	1.11723	0.996
TCMDC-137324	0.640442	0.222298	1.67892	0.0273344	2.62149	95.49	1.58392	0.376
TCMDC-137340	0.701494	0.147451	1.92765	0.0313841	2.74793	58.985	3.01935	0.859
TCMDC-137354	1.04269	0.534392	3.84889	1.1555	3.69133	-29.335	6.965	0.162
TCMDC-137355	NA		5.58891	0.816056	NA	-18.535	9.25603	0.284
TCMDC-137442	1.29698	0.270895	18.287	2.11049	14.0997	30.75	6.53367	0.914
TCMDC-137452	1.05451	0.155829	1.82018	0.059261	1.7261	95.86	0.113137	0.395
TCMDC-137455	1.27077	0.216816	2.16286	0.0352136	1.70201	92.56	4.35578	0.917
TCMDC-137456	1.8925	0.420091	6.20506	2.45822	3.27877	24.645	11.0379	1.756
TCMDC-137460	1.96734	1.36058	4.73183	0.0770389	2.40519	11.49	20.5909	0.175
TCMDC-137502	1.67183	2.08087	3.67307	0.0598013	2.19704	1.175	6.11647	0.7
TCMDC-137529	0.58409	0.202738	1.99526	0	3.41602	15.83	5.24673	0.321
TCMDC-137631	0.723233	0.241338	1.8197	0	2.51607	16.64	0.155563	0.581
TCMDC-137723	3.49309	1.22704	5.07024	0.0825487	1.45151	67.71	0.452548	0.606
TCMDC-137734	5.59925	7.96221	70.7946	-	12.6436	2.165	1.0253	0.122
TCMDC-137750	0.846154	0.0613849	1.49713	0.0730985	1.76933	35.035	2.34052	0.115
TCMDC-137751	1.02022	0.25889	1.14846	0.0373912	1.1257	39.31	2.46073	0.155
TCMDC-137752	4.42426	2.59471	7.32873	0.119319	1.65649	71.855	0.0636396	0.723
TCMDC-137763	1.01162	0.107123	1.8197	0	1.7988	93.38	3.21026	0.408
TCMDC-137771	7.24872	1.54966	14.6227	0.238073	2.01729	38.725	4.40528	0.953
TCMDC-137772	1.91175	0.186355	7.85704	0.383626	4.10987	27.62	14.2553	0.133
TCMDC-137783	0.039608	0.00352847	NA		NA	84.845	3.93858	0.158
TCMDC-137795	0.665502	0.332696	4.62412	0.0752853	6.94831	13.935	8.12466	1.11
TCMDC-137796	1.21132	0.179299	3.31219	0.107837	2.73437	68.835	2.2981	0.699
TCMDC-137797	0.586654	0.170293	1.54882	0	2.64008	35.46	1.28693	0.624
TCMDC-137801	1.458	0.477663	>100	-	>68.49	-14.945	14.5028	0.787
TCMDC-137803	11.5025	4.01119	38.0189	-	3.30529	57.55	1.85262	0.731
TCMDC-137810	1.42008	0.7006	0.0631032	0.0230936	0.0444364	0.705	0.883883	0.003
TCMDC-137813	2.01464	2.90956	1.15544	0.457742	0.573519	26.93	10.3096	0.048
TCMDC-137816	1.08635	0.710051	1.84187	0.0899308	1.69546	27.955	0.00707107	0.352
TCMDC-137820	1.05652	0.675166	<0.0017	-	<0.0016	-6.11	3.83252	0.003
TCMDC-137825	0.968069	0.343836	2.7608	0.269276	2.85187	10.43	3.60624	0.999
TCMDC-137827	1.6716	0.733657	2.95199	0.0961101	1.76597	-6.565	8.32265	0.759
TCMDC-137832	0.923076	0.178679	4.7863	0	5.18516	12.785	2.53851	0.811
TCMDC-137837	3.69186	1.72531	4.41834	0.215729	1.19678	18.675	3.09006	0.956
TCMDC-137838	1.04827	0.170884	2.91762	0.0475018	2.78327	77.835	1.68999	0.78
TCMDC-137840	4.42408	3.06506	2.31755	0.037732	0.523849	22.85	8.92369	0.231
TCMDC-137842	1.23992	0.382143	4.1698	0.135759	3.36297	60.27	19.8556	0.891
TCMDC-137845	0.760663	0.178988	1.9736	0.0963626	2.59458	95.21	0.86267	1.054
TCMDC-137848	0.61273	0.189291	1.97255	0.0321152	3.21929	84.96	2.65872	0.925
TCMDC-137853	0.625453	0.128924	2.46057	0.239992	3.93406	94.02	1.27279	0.4
TCMDC-137869	0.333728	0.0858137	1.77875	0.0579121	5.32994	96.845	0.247487	0.168
TCMDC-137906	0.0194763	0.00397711	NA		NA	77.005	1.35057	0.254
TCMDC-137908	0.0878235	0.0389978	5.0132	0.163218	57.0827	72.34	5.24673	0.391
TCMDC-137915	0.704423	0.536012	4.21948	0.206019	5.98998	20.945	6.41346	0.712
TCMDC-137935	1.47183	0.267123	5.6249	0.183134	3.82171	1.395	20.2303	1.301
TCMDC-137939	1.78029	1.82776	1.99526	0	1.12075	5.51	5.0346	0.284
TCMDC-137940	1.2876	0.505878	6.06381	2.40226	4.70939	2.585	1.94454	0.979
TCMDC-137944	0.617992	0.169149	1.66003	0.0540467	2.68616	84.045	1.29401	0.403
TCMDC-137945	1.82197	0.112573	4.89779	0	2.68818	-15.505	11.8016	0.823
TCMDC-137950	0.638168	0.27031	1.71893	0.0839283	2.69354	95.435	1.6617	0.482
TCMDC-137952	0.61284	0.157932	2.16286	0.0352136	3.52924	94.33	3.22441	0.917
TCMDC-137953	0.997661	0.125544	2.11475	0.103254	2.11971	2.765	10.1753	0.92
TCMDC-137958	1.18029	0.915852	4.62412	0.0752853	3.91779	-6.18	6.94379	0.937
TCMDC-137961	0.482194	0.227335	2.14023	0.139288	4.43852	90.63	0.212132	0.453
TCMDC-137963	1.49854	0.190737	2.40138	0.156284	1.60248	77.535	7.57311	1.061
TCMDC-137965	0.947521	0.142361	1.90597	0.0620539	2.01153	37.875	7.19128	0.612
TCMDC-137966	1.03359	0.246532	1.99526	0	1.93043	42.345	6.48417	0.791
TCMDC-137972	0.814587	0.143116	2.18834	0.0712474	2.68644	92.135	3.45775	0.695
TCMDC-137975	1.49295	0.103801	2.21324	0.0360338	1.48247	37.85	3.22441	0.869
TCMDC-137976	1.134	0.27345	2.86634	0.418524	2.52764	85.21	4.27092	0.176
TCMDC-137977	0.768284	0.147869	1.86209	0	2.4237	65.645	8.63377	0.113
TCMDC-137984	0.257702	0.0893285	2.11699	0.172151	8.2149	79.775	5.8902	0.158
TCMDC-138006	0.985396	0.328858	3.42791	0.0558098	3.47871	-22.365	8.98733	0.21
TCMDC-138015	0.637211	0.0517776	3.35165	0.163647	5.25988	57.24	0.46669	0.162
TCMDC-138022	1.13933	0.780269	44.6684	0	39.2058	32.02	5.21845	0.767
TCMDC-138075	0.695509	0.279343	4.57209	0.148857	6.57373	-3.075	4.10829	0.372
TCMDC-138079	3.89156	0.871422	NA		NA	44.6	8.23072	0.266
TCMDC-138155	1.67912	0.677559	7.6224	3.69185	4.53952	5.13	4.1295	0.215
TCMDC-138172	0.978175	0.811449	6.23776	0.101557	6.37694	67.05	0.0141421	0.722
TCMDC-138177	4.73119	6.31696	6.82	2.39198	1.4415	-19.045	3.14663	0.118
TCMDC-138186	0.992837	0.213099	5.89468	0.383631	5.93721	69.895	1.47785	0.534
TCMDC-138205	0.542084	0.192765	1.27359	0.0207353	2.34943	46.125	0.784889	0.111
TCMDC-138226	3.11253	2.15099	4.416	0.0718969	1.41878	17.065	4.84368	0.253
TCMDC-138237	1.57861	0.580421	14.1291	0.460012	8.95034	12.635	7.92667	0.647
TCMDC-138391	1.70721	0.432569	0.891251	-	0.522052	2.24	3.4224	0.208
TCMDC-138393	0.637803	0.466697	5.6249	0.183134	8.81919	87.52	6.7458	0.639
TCMDC-138394	1.90832	1.18951	12.0513	1.17543	6.31516	1.305	2.12839	0.277
TCMDC-138399	1.55537	0.436659	5.69192	0.277913	3.65954	14.3	4.04465	0.28
TCMDC-138416	7.01914	1.42453	6.099	0.297789	0.868911	39.96	3.83252	0.11
TCMDC-138426	2.04615	0.359492	5.37032	0	2.6246	16.125	1.60513	0.424
TCMDC-138493	0.815817	0.147796	3.98107	0	4.87986	38.43	1.15966	0.233
TCMDC-138494	6.85641	0.93855	18.5066	4.76732	2.69917	35.375	2.14253	0.757
TCMDC-138546	1.95965	0.463207	13.1826	0	6.72698	-1.955	17.5575	0.873
TCMDC-138557	0.261742	0.0578138	13.9646	0.227358	53.3526	35.72	3.66281	0.776
TCMDC-138616	0.980907	0.105039	4.67735	0	4.76839	13.07	4.83661	0.765
TCMDC-138645	1.4931	0.434473	3.80189	0	2.54632	-0.205	3.16077	0.243
TCMDC-138667	0.622036	0.503014	5.96017	0.29101	9.58172	-11.45	2.00818	0.135
TCMDC-138677	0.360791	0.254734	2.2933	0.14925	6.3563	95.5	4.14365	0.343
TCMDC-138703	2.25268	0.553033	5.37032	0	2.38397	-4.565	5.70635	1.386
TCMDC-138716	0.849895	0.316742	4.91858	0.638858	5.78727	21.955	5.81949	0.127
TCMDC-138718	0.890738	0.181424	4.22395	0.343487	4.74208	12.29	2.29103	0.147
TCMDC-138721	0.908835	0.554241	6.099	0.297789	6.7108	31.66	14.4533	0.185
TCMDC-138754	1.04841	0.0628894	4.89909	0.159503	4.67287	90.885	3.95273	0.139
TCMDC-138757	0.0977534	0.0147256	1.42899	0.0232654	14.6183	99.675	5.09824	0.087
TCMDC-138768	1.9823	1.16749	5.39311	0.700494	2.72064	-10.59	13.4209	0.447
TCMDC-138818	1.37586	0.987359	4.95483	0.0806697	3.60127	1.625	1.70413	0.779
TCMDC-138845	1.80246	0.584657	4.67735	0	2.59498	-6.33	1.79605	0.205
TCMDC-138849	1.02551	0.389495	4.7863	0	4.66726	8.395	2.48194	0.786
TCMDC-138852	0.877179	0.400273	4.79772	0.467948	5.4695	30.365	2.87792	0.753
TCMDC-138856	1.47096	0.712675	2.69153	0	1.82978	5.55	9.24896	0.438
TCMDC-138859	1.46097	0.383449	3.42791	0.0558098	2.34632	3.045	4.63155	0.455
TCMDC-138913	1.16598	0.0154406	5.49687	0.178965	4.71436	75.125	0.360624	1.069
TCMDC-138933	0.758234	1.07131	4.95483	0.0806697	6.5347	0.89	3.73352	0.173
TCMDC-138958	1.23293	0.216615	2.75423	0	2.23389	38.17	5.76999	0.827
TCMDC-138967	0.517944	0.0420865	1.64157	0.0801509	3.16939	95.785	0.657609	0.624
TCMDC-138968	1.43045	0.473466	33.2537	4.31921	23.247	21.53	3.62039	0.348
TCMDC-139007	1.41109	0.641581	4.43005	0.503812	3.13946	-8.09	8.96611	0.598
TCMDC-139020	1.06116	0.693625	6.0256	0	5.67832	-4.185	0.247487	0.184
TCMDC-139047	1.43925	0.967928	5.62341	0	3.90719	-20.32	17.8898	0.725
TCMDC-139056	2.37737	0.32543	5.42165	1.0526	2.28053	-10.66	7.49533	0.248
TCMDC-139074	0.585379	0.370098	3.63078	0	6.20244	88.845	3.59917	0.662
TCMDC-139082	0.142968	0.0167099	58.9	1.91765	411.981	65.26	3.11127	0.276
TCMDC-139087	0.0930927	0.0178803	40.738	0	437.607	64.05	1.78191	0.157
TCMDC-139089	0.150114	0.0213059	42.7598	4.17059	284.85	71.66	0.0989949	0.519
TCMDC-139099	0.582422	0.068073	10.9764	0.714355	18.8461	51.9	4.34164	0.619
TCMDC-139105	5.33812	0.379364	35.9136	1.75351	6.72777	33.595	3.21734	0.683
TCMDC-139204	1.80274	0.471914	2.24406	0.218876	1.24481	31.125	11.3915	0.062
TCMDC-139270	0.693283	0.478468	3.98529	0.259367	5.74844	1.665	4.23557	0.515
TCMDC-139334	0.999364	0.212227	2.63097	0.0856582	2.63264	41.15	2.87085	0.399
TCMDC-139335	2.68682	0.349277	5.37174	0.174892	1.99929	-7.69	2.57387	0.669
TCMDC-139377	0.864621	0.49603	2.60171	0.127031	3.00908	0.865	10.4723	0.087
TCMDC-139548	1.08788	0.587337	3.08843	0.98273	2.83894	18.155	8.9449	0.505
TCMDC-139607	1.60331	0.169778	NA		NA	90.02	3.77595	0.604
TCMDC-139610	3.63467	1.30533	NA		NA	83.54	5.41644	1.09
TCMDC-139611	1.82197	0.112573	NA		NA	88.945	0.544472	0.941
TCMDC-139632	0.118427	0.0262202	62.7164	37.3475	529.577	67.82	2.89914	0.204
TCMDC-139648	NA		3.93576	0.0640782	NA	12.145	0.516188	0.685
TCMDC-139659	0.862142	0.487684	2.26012	0.438796	2.62152	-0.695	6.13062	0.696
TCMDC-139678	0.810384	0.911639	2.85121	0.0464206	3.51834	14.965	1.95869	0.783
TCMDC-139725	0.0290551	0.00784488	2.26479	0.0368732	77.9484	93.915	1.74655	0.117
TCMDC-139790	1.0077	0.15424	4.12762	2.88263	4.09609	57.11	1.76777	0.57
TCMDC-139797	1.84352	0.366956	4.36632	0.142157	2.36847	-2.49	3.35169	0.775
TCMDC-139800	1.39399	0.377677	2.54923	0.289914	1.82873	20.09	7.5519	0.948
TCMDC-139805	1.39218	0.297629	3.23937	0.210821	2.32683	17.68	14.2553	0.539
TCMDC-139810	0.861965	0.694815	4.02744	0.0655708	4.67239	-5.12	7.12764	0.45
TCMDC-139817	1.86442	0.928373	4.89909	0.159503	2.62767	8.71	6.71751	0.771
TCMDC-139866	1.12191	0.502418	1.9736	0.0963626	1.75914	18.31	4.92146	0.334
TCMDC-139867	2.0691	1.89384	4.1698	0.135759	2.01528	10.73	6.51952	0.353
TCMDC-139875	0.732715	0.280452	5.88844	-	8.03646	9.445	0.205061	0.211
TCMDC-140009	1.83448	0.064866	3.31014	0.695447	1.8044	-9.24	0.226274	0.446
TCMDC-140011	1.67897	1.31026	4.89779	0	2.91713	1.025	2.52437	0.873
TCMDC-140017	0.199545	0.103205	1.12232	0.03654	5.62437	85.16	1.13137	0.04
TCMDC-140020	1.50889	0.174133	1.4646	0.1191	0.97065	8.01	18.4838	0.741
TCMDC-140061	1.76925	0.319314	5.89468	0.383631	3.33174	-11.615	4.23557	0.701
TCMDC-140062	1.29167	0.290065	8.13046	0.264709	6.29452	-11.87	5.78413	0.737
TCMDC-140064	0.694431	0.399028	12.5926	0.409986	18.1337	-8.595	4.64569	0.731
TCMDC-140074	0.870183	0.452908	5.31764	0.432425	6.11095	-2.94	3.19612	0.733
TCMDC-140112	1.37575	0.38983	12.5893	0	9.15085	8.03	8.13173	0.161
TCMDC-140114	1.73738	1.12261	13.4896	0	7.76436	-7.405	5.80535	0.263
TCMDC-140123	1.57666	1.53976	3.54907	0.11555	2.25101	17.745	7.20542	0.882
TCMDC-140133	1.97495	1.57128	6.23776	0.101557	3.15843	-6.84	2.43245	0.975
TCMDC-140182	1.64926	0.957268	5.49541	0	3.33205	21.085	5.09824	0.652
TCMDC-140369	0.937577	0.886204	2.16401	0.105659	2.30809	-0.49	3.79009	0.756
TCMDC-140406	1.38435	0.681073	6.60869	0.215164	4.77385	-10.765	9.15703	0.748
TCMDC-140476	1.64446	0.345658	1.51356	0	0.920399	-1.865	9.68029	0.793
TCMDC-140544	1.3582	0.475416	7.69789	2.93376	5.66771	0.64	5.02046	0.746
TCMDC-140549	1.01044	0.171613	11.6337	0.946042	11.5135	-11.455	6.01748	0.601
TCMDC-140568	1.70682	0.213603	5.97598	0.679624	3.50123	-8.575	0.289914	0.716
TCMDC-140643	1.90864	0.439748	7.92118	0.705944	4.15017	22.495	8.6762	0.781
TCMDC-140677	0.858631	0.74134	3.93576	0.0640782	4.58376	11.125	10.444	0.185
TCMDC-140680	0.841223	0.418596	45.8179	4.46887	54.4658	-3.285	2.93449	0.965
TCMDC-140699	0.896944	0.541119	4.7863	0	5.33623	23.62	9.5318	0.31
TCMDC-140700	1.91461	1.24312	13.3573	1.0862	6.97653	-6.005	5.93263	1
TCMDC-140737	0.56128	0.180563	5.47613	0.975559	9.75649	-13.51	11.6107	0.678
TCMDC-140741	1.20538	0.530866	13.8075	0.449541	11.4549	46.795	0.615183	1.057
TCMDC-140744	0.730003	0.512047	14.2975	0.698085	19.5855	-0.875	10.7127	0.113
TCMDC-140762	0.882531	0.470852	13.5218	1.31886	15.3216	-1.34	6.53367	0.736
TCMDC-140773	1.91568	0.589451	9.47128	1.07713	4.94407	8.96	3.57796	1.087
TCMDC-140775	1.9989	1.0713	13.9646	0.227358	6.98614	-11.19	4.58205	0.71
TCMDC-140777	2.43671	0.624241	8.95034	1.16253	3.67313	10.64	3.08299	0.531
TCMDC-140964	0.869401	0.306281	9.6919	1.10222	11.1478	69.595	5.32451	0.957
TCMDC-141060	1.20804	0.784357	32.7362	0.532979	27.0987	-7.235	1.23744	1.274
TCMDC-141070	0.533337	0.0258191	28.9627	3.76188	54.3048	-0.725	4.0093	0.727
TCMDC-141079	1.57588	0.701756	38.9148	1.26698	24.6941	-6.33	3.23855	0.841
TCMDC-141154	0.212514	0.0151028	11.9019	2.68972	56.0053	-10.5	2.92742	0.744
TCMDC-141171	1.73389	1.35431	5.25364	0.341912	3.02997	10.465	4.05172	0.195
TCMDC-141334	0.416771	0.0619084	9.98098	4.10337	23.9483	-5	2.89914	1.138
TCMDC-141372	2.0073	1.43428	1.82018	0.059261	0.906782	-21.025	8.76105	0.723
TCMDC-141381	0.199176	0.0500481	5.01187	0	25.163	40.675	5.69221	0.157
TCMDC-141444	1.98012	0.0262219	5.1911	0.253459	2.6216	26.17	6.81651	1.222
TCMDC-141586	1.69724	0.681726	2.81913	0.0917844	1.66101	39.055	2.08597	0.131
TCMDC-141610	1.47419	1.10842	4.62412	0.0752853	3.13671	-9.325	0.516188	0.287
TCMDC-141611	0.873345	0.685839	4.89909	0.159503	5.60957	-15.135	1.30815	0.859
TCMDC-141697	0.993993	0.161297	7.25204	0.47197	7.29587	-13.94	3.1537	0.667
TCMDC-141698	0.444068	0.0322153	4.79138	0.311827	10.7897	-7.395	2.08597	0.675
TCMDC-141699	4.90803	7.70418	4.21724	0.068661	0.859254	-8.745	7.09228	1.382
TCMDC-141753	2.00454	1.13726	4.36516	0	2.17763	-0.045	6.04576	1.005
TCMDC-141754	0.970632	0.330908	2.23087	0.397424	2.29836	6.66	1.0748	0.961
TCMDC-141804	3.61126	3.71067	12.5926	0.409986	3.48704	82.21	2.71529	0.186
TCMDC-141924	1.73418	0.574377	7.85704	0.383626	4.53068	-4.465	0.162635	0.625
TCMDC-141931	1.09136	0.447879	22.9006	4.81132	20.9835	22.465	5.8902	0.697
TCMDC-141973	0.0390589	0.0125779	19.0546	-	487.844	100.49	0.367696	0.808
TCMDC-141982	1.5916	0.630517	2.14306	0.209025	1.34649	1.955	0.558614	0.146
TCMDC-141987	0.900157	0.883793	4.2658	0	4.73894	0.38	2.47487	0.915
TCMDC-141992	11.881	4.15185	0.518834	0.00844715	0.0436694	55.55	7.1842	1.052
TCMDC-142186	4.14886	0.38995	5.8245	0.284386	1.40388	36.645	4.40528	0.309
TCMDC-142207	1.22113	1.1178	12.1691	0.594167	9.96546	-8.545	12.8764	0.997
TCMDC-142233	1.17406	0.489934	1.77765	0.373477	1.5141	-7.78	15.4432	0.775
TCMDC-142257	5.25488	8.25875	77.6247	-	14.7719	23.405	8.74691	0.762
TCMDC-142289	0.775231	0.245736	4.51886	0.0735716	5.82905	70.94	5.24673	0.143
TCMDC-142311	0.358973	0.0857061	>100	-	>277.78	58.25	2.6163	0.062
