# Supplementary material for: Hundreds of dual-stage antimalarial molecules discovered by a functional gametocyte screen
Source: Nat Commun. 2017 May 17;8:15160. doi: 10.1038/ncomms15160 (PMC5442318; doi:10.1038/ncomms15160)
Supplement: Supplementary Data 2 — Chemical clustering of the 308 prioritized TCAMS compounds [file ncomms15160-s3.xlsx]

## Sheet: Supp Data 2
Chemical clustering of the 308 prioritized TCAMS compounds
Cluster number	N-cluster	TCAMS ID	MW	cLogp
2	19	TCMDC-134435	486.59	6.829
		TCMDC-134436	436.58	6.078
		TCMDC-134437	436.58	6.078
		TCMDC-134438	453.04	6.648
		TCMDC-134439	448.62	5.865
		TCMDC-134440	461.66	6.105
		TCMDC-134441	500.62	7.228
		TCMDC-134442	500.62	7.228
		TCMDC-134443	450.61	6.477
		TCMDC-134444	450.61	6.477
		TCMDC-134445	467.07	6.797
		TCMDC-134446	467.07	7.047
		TCMDC-134447	462.65	6.264
		TCMDC-134448	460.67	7.047
		TCMDC-134449	475.69	6.504
		TCMDC-134483	512.51	6.285
		TCMDC-134484	462.5	5.534
		TCMDC-134485	478.96	6.104
		TCMDC-134486	487.58	5.561
3	22	TCMDC-132811	486.53	6.048
		TCMDC-132813	432.56	5.528
		TCMDC-132864	479.54	5.901
		TCMDC-132865	479.54	5.901
		TCMDC-132871	479.54	5.901
		TCMDC-132872	479.54	5.901
		TCMDC-133842	533.63	6.846
		TCMDC-133882	547.66	7.555
		TCMDC-133924	496.66	8.005
		TCMDC-133940	496.66	8.005
		TCMDC-133941	546.67	8.803
		TCMDC-132809	438.59	5.644
		TCMDC-132814	492.56	6.149
		TCMDC-132838	430.49	5.825
		TCMDC-132862	485.57	6.002
		TCMDC-132870	431.6	5.497
		TCMDC-133919	484.7	7.52
		TCMDC-132174	489.03	6.799
		TCMDC-133229	526.43	7.722
		TCMDC-133556	522.68	6.212
		TCMDC-125758	277.28	3.381
		TCMDC-141586	374.14	5.12
4	12	TCMDC-140369	342.82	2.169
		TCMDC-140549	412.96	4.171
		TCMDC-140680	387.27	2.369
		TCMDC-140700	465.98	2.805
		TCMDC-140744	535.04	3.947
		TCMDC-140762	356.85	2.315
		TCMDC-141060	439.94	2.242
		TCMDC-141070	453.96	2.801
		TCMDC-141079	453.96	2.801
		TCMDC-141154	382.89	3.482
		TCMDC-141334	342.82	3.309
		TCMDC-141381	465.54	4.9
5	8	TCMDC-124811	422.55	3.712
		TCMDC-135281	474.54	3.166
		TCMDC-123680	413.48	2.562
		TCMDC-136152	548	5.473
		TCMDC-136179	581.55	5.87
		TCMDC-136191	553.61	5.598
		TCMDC-136193	548	5.473
		TCMDC-136246	571.67	5.335
6	8	TCMDC-138155	593.68	5.031
		TCMDC-138177	561.63	5.855
		TCMDC-138186	545.44	5.132
		TCMDC-138716	565.59	6.066
		TCMDC-138718	532.03	5.866
		TCMDC-138721	555.62	5.155
		TCMDC-138754	579.65	4.832
		TCMDC-138757	551.6	6.645
7	18	TCMDC-124255	382.5	6.259
		TCMDC-123915	398.5	4.945
		TCMDC-137460	442.04	8.53
		TCMDC-138079	428.48	4.485
		TCMDC-139204	409.61	7.76
		TCMDC-137354	552.67	11.351
		TCMDC-137355	642.74	11.08
		TCMDC-137734	540.65	10.075
		TCMDC-138933	359.22	4.912
		TCMDC-139056	401.54	6.977
		TCMDC-142289	584.19	5.903
		TCMDC-139335	348.36	4.087
		TCMDC-139377	413.32	5.263
		TCMDC-142186	378.47	7.159
		TCMDC-142207	395.45	4.993
		TCMDC-125004	347.37	4.229
		TCMDC-134315	357.45	3.069
		TCMDC-125835	258.7	4.169
8	16	TCMDC-140061	512.47	5.031
		TCMDC-140062	526.5	5.56
		TCMDC-140064	526.5	5.973
		TCMDC-140074	497.46	5.318
		TCMDC-140112	554.51	5.205
		TCMDC-140114	568.54	6.147
		TCMDC-140133	512.47	4.821
		TCMDC-138845	574.68	5.676
		TCMDC-138849	601.82	6.791
		TCMDC-138852	644.81	8.218
		TCMDC-138856	632.76	5.93
		TCMDC-139047	439.59	5.784
		TCMDC-136244	471.68	6.315
		TCMDC-140182	552.77	6.978
		TCMDC-140737	502.73	7.084
		TCMDC-141171	480.44	6.118
9	6	TCMDC-131549	497.07	4.554
		TCMDC-131551	605.64	7.701
		TCMDC-131560	593.58	7.353
		TCMDC-131563	679.72	8.128
		TCMDC-131564	643.3	9.183
		TCMDC-139334	693.74	8.657
10	13	TCMDC-132215	475.65	5.195
		TCMDC-132241	475.65	5.195
		TCMDC-132243	489.67	5.695
		TCMDC-132248	505.67	4.626
		TCMDC-132251	535.7	4.379
		TCMDC-132266	523.66	5.051
		TCMDC-132217	481.67	5.32
		TCMDC-132234	481.67	5.32
		TCMDC-132253	485.66	3.347
		TCMDC-132258	511.7	4.71
		TCMDC-133142	407.59	4.967
		TCMDC-133143	429.6	5.178
		TCMDC-133144	407.59	4.792
11	6	TCMDC-132580	494.59	3.713
		TCMDC-141697	543.06	4.494
		TCMDC-141698	529.03	4.447
		TCMDC-141699	529.03	4.397
		TCMDC-141924	543.06	4.494
		TCMDC-141931	543.06	3.806
12	5	TCMDC-125421	339.39	3.798
		TCMDC-125420	353.42	4.107
		TCMDC-123786	333.39	1.017
		TCMDC-125826	268.36	3.855
		TCMDC-125825	294.39	4.419
		TCMDC-124453	268.36	3.625
13	6	TCMDC-125247	394.52	4.299
		TCMDC-124602	284.36	3.554
		TCMDC-124542	295.41	2.274
		TCMDC-124514	298.39	3.729
		TCMDC-125539	301.41	4.229
		TCMDC-123993	295.41	2.354
14	6	TCMDC-125565	383.47	5.308
		TCMDC-125559	396.27	5.224
		TCMDC-123691	420.85	4.602
		TCMDC-123884	362.46	4.668
		TCMDC-123605	334.41	3.74
		TCMDC-123997	410.3	5.602
15	6	TCMDC-139790	622.16	7.632
		TCMDC-139800	568.62	7.59
		TCMDC-139805	598.22	7.197
		TCMDC-139810	574.58	7.543
		TCMDC-139866	554.16	7.429
		TCMDC-139867	526.11	6.521
17	5	TCMDC-132012	435.56	6.274
		TCMDC-138494	504.67	5.651
		TCMDC-137771	389.54	6.217
		TCMDC-135110	384.83	5.177
		TCMDC-135118	380.42	4.383
18	5	TCMDC-125432	462.54	3.784
		TCMDC-125345	341.38	2.875
		TCMDC-123868	366.26	3.383
		TCMDC-124559	476.57	4.303
		TCMDC-124436	399.85	4.086
19	6	TCMDC-134083	407.96	3.443
		TCMDC-134085	435.58	3.647
		TCMDC-139797	624.66	7.392
		TCMDC-141753	554.14	6.74
		TCMDC-141754	568.17	7.186
		TCMDC-132219	467.6	4.448
20	5	TCMDC-134563	633.82	4.464
		TCMDC-138645	560.13	6.135
		TCMDC-138703	578.14	5.104
		TCMDC-138768	647.81	8.721
		TCMDC-138859	590.8	5.969
21	5	TCMDC-138391	438.93	6.349
		TCMDC-138393	437.89	6.349
		TCMDC-138394	436.91	6.335
		TCMDC-138399	478.58	7.449
		TCMDC-138426	493.6	6.493
23	8	TCMDC-125149	394.35	2.658
		TCMDC-124316	392.82	3.086
		TCMDC-124315	386.43	3.373
		TCMDC-124311	406.84	3.585
		TCMDC-124805	382.33	3.701
		TCMDC-124787	367.4	3.244
		TCMDC-124799	445.42	4.28
		TCMDC-123657	397.77	4.941
24	4	TCMDC-136456	409.44	3.675
		TCMDC-139607	587.45	8.274
		TCMDC-139610	612.64	9.486
		TCMDC-139611	594.66	8.584
25	8	TCMDC-137840	310.74	3.313
		TCMDC-137976	306.32	2.298
		TCMDC-137977	331.41	5.205
		TCMDC-137984	332.4	4.674
		TCMDC-141982	348.19	3.734
		TCMDC-137810	307.32	3.239
		TCMDC-137813	365.43	4.984
		TCMDC-137820	314.34	2.529
26	9	TCMDC-125522	325.22	3.979
		TCMDC-125521	274.32	2.816
		TCMDC-125487	304.8	3.885
		TCMDC-123475	208.28	1.21
		TCMDC-137783	250.36	2.447
		TCMDC-137906	274.34	2.029
		TCMDC-124263	290.34	1.575
		TCMDC-124262	248.3	1.277
		TCMDC-125752	272.37	2.406
27	3	TCMDC-134115	442.52	3.965
		TCMDC-138616	523.67	6.116
		TCMDC-141372	421.45	4.322
28	3	TCMDC-134835	350.42	3.59
		TCMDC-135052	391.25	3.976
		TCMDC-135056	396.34	3.583
29	3	TCMDC-135497	544.75	6.613
		TCMDC-135499	544.75	6.053
		TCMDC-135867	475.64	5.268
30	5	TCMDC-125540	328.39	4.127
		TCMDC-124550	354.41	4.509
		TCMDC-125854	268.34	3.061
		TCMDC-123767	358.73	2.7
		TCMDC-135234	385.83	3.768
32	3	TCMDC-138205	446.5	5.5
		TCMDC-138416	462.99	7.505
		TCMDC-138493	489.61	6.566
34	3	TCMDC-140406	650.25	6.977
		TCMDC-140741	700.77	8.009
		TCMDC-140964	718.76	8.082
35	3	TCMDC-141610	574.55	5.391
		TCMDC-141611	603.59	3.843
		TCMDC-141804	543.58	6.9
36	2	TCMDC-132121	420.45	2.968
		TCMDC-132301	427.45	3.954
37	3	TCMDC-123811	281.16	4.219
		TCMDC-123805	276.74	3.444
		TCMDC-137801	278.14	3.536
38	2	TCMDC-125237	296.77	3.725
		TCMDC-124617	383.71	4.341
39	2	TCMDC-124958	418.49	4.818
		TCMDC-138006	611.7	11.132
40	2	TCMDC-134683	368.86	4.061
		TCMDC-136642	414.5	4.216
41	2	TCMDC-135229	635.56	6.849
		TCMDC-138667	558.67	7.76
42	2	TCMDC-135243	337.36	2.358
		TCMDC-135244	336.37	2.984
43	3	TCMDC-135458	563.09	7.183
		TCMDC-135478	535.02	4.939
		TCMDC-138913	499.61	5.235
44	2	TCMDC-123865	492.53	3.765
		TCMDC-138237	630.74	10.772
45	2	TCMDC-137239	766.49	7.979
		TCMDC-137259	684.39	7.894
48	2	TCMDC-139548	569.43	9.126
		TCMDC-142233	391.81	5.365
49	2	TCMDC-139725	428.53	5.365
		TCMDC-140699	568.72	4.18
50	2	TCMDC-139817	508.78	8.494
		TCMDC-139875	425.65	6.51
51	2	TCMDC-140011	336.39	4.946
		TCMDC-140123	302.84	4.277
52	2	TCMDC-140017	410.59	5.387
		TCMDC-140020	433.58	6.098
53	3	TCMDC-140777	399.59	3.905
		TCMDC-140773	405.58	4.379
		TCMDC-140775	395.54	4.257
54	4	TCMDC-140568	566.8	5.683
		TCMDC-140643	456.67	4.545
		TCMDC-141444	523.75	7.646
		TCMDC-140544	550.78	5.968
55	2	TCMDC-138022	410.53	4.645
		TCMDC-125836	271.38	1.437
56	2	TCMDC-125592	417.13	6.846
		TCMDC-124533	453.29	4.963
57	2	TCMDC-138546	493	4.72
		TCMDC-138557	430.89	6.106
58	1	TCMDC-134098	603.7	5.845
59	1	TCMDC-132598	440.32	2.93
60	1	TCMDC-133343	370.42	1.943
61	1	TCMDC-123899	426.9	6.805
62	1	TCMDC-134292	419.95	5.01
63	1	TCMDC-124940	441.52	3.918
64	1	TCMDC-124851	402.49	3.995
65	1	TCMDC-124677	427.62	4.237
66	1	TCMDC-135462	373.82	4.507
67	1	TCMDC-135853	331.37	3.236
68	1	TCMDC-123754	460.17	4.421
69	1	TCMDC-123745	358.82	3.409
70	1	TCMDC-135917	380.42	0.866
71	1	TCMDC-136302	405.94	4.373
72	1	TCMDC-136658	466.46	2.996
73	1	TCMDC-136727	531.04	4.947
74	1	TCMDC-137442	255.35	4.827
75	1	TCMDC-138172	188.18	0.067
76	1	TCMDC-124172	347.43	4.912
77	1	TCMDC-138677	234.25	2.119
78	1	TCMDC-138818	512.04	6.383
79	1	TCMDC-124011	329.63	4.509
80	1	TCMDC-138968	448.6	6.804
81	1	TCMDC-139074	303.35	4.589
82	1	TCMDC-139099	351.4	5.63
83	1	TCMDC-139270	557.99	5.988
84	1	TCMDC-140476	486.65	3.271
85	1	TCMDC-140677	608.37	8.538
86	1	TCMDC-141973	231.29	-0.423
87	1	TCMDC-141992	172.18	1.228
88	1	TCMDC-142257	464.59	5.267
89	1	TCMDC-142311	445.49	2.458
90	1	TCMDC-123493	471.51	1.068
N-cluster column includes the number of compounds per cluster. Molecular weight (MW) and solubility (cLogP) are physicochemical properties taken into account for compound progression.
