# Supplementary material for: Hundreds of dual-stage antimalarial molecules discovered by a functional gametocyte screen
Source: Nat Commun. 2017 May 17;8:15160. doi: 10.1038/ncomms15160 (PMC5442318; doi:10.1038/ncomms15160)
Supplement: Supplementary Data 3 — Biological data of the 90 compounds profiled in the Pf FGAA using different incubation times [file ncomms15160-s4.xlsx]

## Sheet: Supp Data 3
Biological data of the 90 compounds profiled in the Pf FGAA using different incubation times
TCAMS ID	CLUSTER	Pf FGAA IC50 (µM)			Pf Asexual stages XC50 (µM)1	HepG2 cells TOX50 (µM)	Pf FGAA classification
		0h	24h	48h
TCMDC-134486	2	>20	2.56312	1.55626	0.843	8.18223	SLOW
TCMDC-134483	2	>20	2.45471	1.6506	0.608	16.2181	SLOW
TCMDC-134484	2	>20	2.81838	2.25827	1.181	18.8677	SLOW
TCMDC-134485	2	>20	12.0226	0.890474	0.803	16.0335	SLOW
TCMDC-134439	2	>20	3.22344	1.37114	1.388	11.5089	SLOW
TCMDC-132809	3	5.14339	1.17319	0.465793	0.442	14.7911	FAST
TCMDC-132870	3	>20	18.8377	1.52853	1.152	14.2899	SLOW
TCMDC-132813	3	4.35427	0.20504	2.16032	0.721	18.0854	FAST
TCMDC-132865	3	>20	>20	1.41046	1.124	16.4292	SLOW
TCMDC-140744	4	10.6423	0.234672	0.730003	0.11	14.2975	FAST
TCMDC-141154	4	0.251265	0.41278	0.212514	0.53	11.9019	GAMETE
TCMDC-141070	4	1.76541	1.67981	0.533337	0.73	28.9627	GAMETE
TCMDC-141079	4	2.05711	2.47619	1.57588	0.84	38.9148	GAMETE
TCMDC-140549	4	0.513024	3.55995	1.01044	0.6	11.6337	GAMETE
TCMDC-140680	4	0.485131	0.791541	0.841223	0.39	45.8179	GAMETE
TCMDC-140700	4	1.60516	4.67735	1.91461	1	13.3573	GAMETE
TCMDC-140762	4	0.611135	1.06085	0.882531	0.74	13.5218	GAMETE
TCMDC-136152	5	>20	6.65077	1.70411	0.83	10.9648	SLOW
TCMDC-136191	5	>20	6.46266	1.03076	0.78	7.42096	SLOW
TCMDC-138721	6	13.4896	1.87791	0.908835	0.19	6.099	FAST
TCMDC-138933	7	8.16736	3.90822	0.758234	0.17	4.95483	SLOW
TCMDC-142207	7	6.41948	4.9706	1.22113	0.17	12.1691	SLOW
TCMDC-140064	8	>20	6.18067	0.694431	0.73	12.5926	SLOW
TCMDC-140112	8	13.1303	14.1936	1.37575	0.16	12.5893	SLOW
TCMDC-140114	8	>20	15.5251	1.73738	0.26	13.4896	SLOW
TCMDC-131564	9	>20	2.89312	0.716424	0.24	4.27598	SLOW
TCMDC-132217	10	>20	5.36611	1.28941	0.75	5.49541	SLOW
TCMDC-141698	11	1.93345	0.439623	0.444068	0.67	4.79138	GAMETE
TCMDC-125247	13	>20	>20	0.492414	0.26	89.1251	SLOW
TCMDC-124602	13	14.3698	>20	0.241669	0.66	>100	SLOW
TCMDC-123993	13	>20	0.768453	0.728279	0.66	32.2978	FAST
TCMDC-123605	14	3.98887	1.00173	1.73254	0.96	9.22346	FAST
TCMDC-139810	15	>20	9.9004	0.861965	0.45	4.02744	SLOW
TCMDC-123868	18	2.13796	0.138075	1.16489	1.06	37.4383	GAMETE
TCMDC-124559	18	NA	0.496271	0.342639	1.32	50.1187	FAST
TCMDC-125345	18	4.94892	0.961557	0.357893	0.56	39.8213	FAST
TCMDC-125432	18	>20	0.70369	1.06628	0.83	29.2226	FAST
TCMDC-134085	19	>20	1.98164	0.747994	1.02	7.16571	FAST
TCMDC-132219	19	>20	12.1863	2.62682	0.32	5.12861	SLOW
TCMDC-134563	20	>20	5.87585	1.26417	0.44	6.16758	SLOW
TCMDC-138394	21	>20	10.0069	1.90832	0.28	12.0513	SLOW
TCMDC-125149	23	>20	1.25451	1.30666	0.97	>100	FAST
TCMDC-124787	23	>20	0.876488	2.1212	0.75	28.848	FAST
TCMDC-124316	23	>20	1.38075	1.1003	0.98	41.9635	FAST
TCMDC-124315	23	>20	2.82033	1.12429	0.82	37.646	SLOW
TCMDC-124311	23	>20	1.49837	1.43841	0.32	25.7896	FAST
TCMDC-136456	24	>20	3.32738	1.53956	0.89	3.85229	SLOW
TCMDC-137820	25	8.15208	1.91367	1.05652	0.003	<0.0017	FAST
TCMDC-124263	26	0.847331	0.492223	0.240416	0.91	NA	GAMETE
TCMDC-135052	28	15.1374	2.57231	0.737862	0.74	4.7863	SLOW
TCMDC-135499	29	12.3041	5.74213	1.41024	0.79	4.31548	SLOW
TCMDC-123767	30	>20	>20	0.162525	0.27	>100	SLOW
TCMDC-138493	32	2.27012	2.58497	0.815817	0.23	3.98107	GAMETE
TCMDC-140406	34	>20	9.40298	1.38435	0.75	6.60869	SLOW
TCMDC-141611	35	11.3509	11.1366	0.873345	0.86	4.89909	SLOW
TCMDC-132121	36	7.07946	7.15661	0.726786	0.86	4.57712	SLOW
TCMDC-137801	37	>20	2.29087	1.458	0.79	>100	FAST
TCMDC-123811	37	>20	3.24967	1.57118	0.46	94.4624	SLOW
TCMDC-125237	38	>20	1.56786	1.86688	0.75	10.5989	FAST
TCMDC-124617	38	>20	>20	0.718118	1.51	4.36632	SLOW
TCMDC-124958	39	10.1241	2.16286	1.07614	0.14	11.8921	FAST
TCMDC-135229	41	>20	2.40901	3.14103	0.87	21.4306	SLOW
TCMDC-138667	41	13.1627	3.02876	0.622036	0.14	5.96017	SLOW
TCMDC-135458	43	>20	NA	2.40882	0.77	10.9764	SLOW
TCMDC-138237	44	>20	5.43574	1.57861	0.65	14.1291	SLOW
TCMDC-137239	45	15.1356	6.47575	1.85325	1.01	5.0132	SLOW
TCMDC-139548	48	>20	2.21723	1.08788	0.51	3.08843	FAST
TCMDC-140699	49	0.892053	0.137499	0.896944	0.31	4.7863	GAMETE
TCMDC-139875	50	14.3738	1.85733	0.732715	0.21	5.88844	FAST
TCMDC-140011	51	>20	1.86947	1.67897	0.87	4.89779	FAST
TCMDC-140020	52	>20	3.71734	1.50889	0.74	1.4646	SLOW
TCMDC-141444	54	15.3119	6.8511	1.98012	1.22	5.1911	SLOW
TCMDC-138022	55	>20	>20	1.13933	0.77	44.6684	SLOW
TCMDC-125836	55	3.55789	0.299508	1.14128	0.88	26.1413	FAST
TCMDC-124533	56	5.64214	2.31694	1.15548	0.47	6.24107	SLOW
TCMDC-138546	57	>20	11.2202	1.95965	0.87	13.1826	SLOW
TCMDC-138557	57	2.98046	0.404127	0.261742	0.78	13.9646	FAST
TCMDC-138968	ST	>20	>20	1.43045	0.79	33.2537	SLOW
TCMDC-136658	ST	>20	12.454	1.46033	0.45	26.8209	SLOW
TCMDC-142257	ST	>20	1.58219	5.25488	0.76	77.6247	FAST
TCMDC-138818	ST	>20	1.75218	1.37586	0.84	4.95483	FAST
TCMDC-134292	ST	>20	17.0004	0.656197	0.84	11.8858	SLOW
TCMDC-139270	ST	>20	1.5367	0.693283	1.1	3.98529	FAST
TCMDC-136302	ST	>20	0.511988	1.84333	0.35	11.7828	FAST
TCMDC-140476	ST	>20	5.70397	1.64446	1.07	1.51356	SLOW
TCMDC-123754	ST	>20	>20	1.15587	0.44	2.32492	SLOW
TCMDC-123899	ST	>20	>20	0.939551	0.31	>100	SLOW
TCMDC-124940	ST	>20	0.412683	1.30291	0.51	>100	FAST
TCMDC-124851	ST	2.4183	0.705462	1.7437	1	11.493	FAST
TCMDC-124677	ST	>20	3.86683	1.46757	0.23	4.89779	SLOW
